# Supplementary material for: An improved version of systematic sampling design for use with linear trend data
Source: Heliyon. 2023 Jun 8;9(6):e17121. doi: 10.1016/j.heliyon.2023.e17121 (PMC10361301; doi:10.1016/j.heliyon.2023.e17121)
Supplement: Multimedia component 1 [file mmc1.txt]

rm(list = ls()) ############# To clear R memory


load("lin_trend_data")  ########## Load generated data for linear trend
D_400=lin_trend

n=63  ###### Sample size
k=5  ###### Interval size 

############ To split the data into two and three matrices 
s1=1
e1=k^2
s2=e1+1
e2=(n-2-k)*k
s3=e2+1
e3=n*k

D_nk=D_400[1:e3]
pop_mu=mean(D_nk) ########## overall population mean

m1=D_nk[s1:e1]
m2=D_nk[s2:e3]

m=matrix(m1,k,k,byrow = T)
mat2=matrix(m2,n-k,k,byrow = T)
mat2_2=mat2[-c(n-k-1,n-k),]
mat3=mat2[c(n-k-1,n-k),]


s_k=1:k  ################ Sequence 1:k for random selection

iteration=1000 ############ Iterations

############################### For collecting results for both competing estimaters 
ym_avg=rep(0,iteration)
yp_avg=rep(0,iteration)

 ############################### Loop for iterations
for(i in 1:iteration){
  
  ############################# Random selection for three matrices
  r1=sample(s_k,1)
  r2=sample(s_k,1)
  r3=sample(s_k,1)
  
  
  
  ####### Setting for diagonal systematic sampling (For first k*k matrix) 
  if(r1==1){
    y=diag(m)
  }else if(r1==2){
    y=c(m[1,2],m[2,3],m[3,4],m[4,5],m[5,1])
  }else if(r1==3){
    y=c(m[1,3],m[2,4],m[3,5],m[4,1],m[5,2])
  }else if(r1==4){
    y=c(m[1,4],m[2,5],m[3,1],m[4,2],m[5,3])
  }else {
    y=c(m[1,5],m[2,1],m[3,2],m[4,3],m[5,4])
  }
  
  ################To select the sample values from corresponding matrix (systematic sampling)
  y2=mat2[,r2]
  y22=mat2_2[,r2]
  y3=mat3[,r3]
  
  ################################# Computing weighted averages for the competing estimators
  ym_avg[i]=(k*mean(y)+(n-k)*mean(y2))/n
  yp_avg[i]= (k*mean(y)+(n-k-2)*mean(y22)+2*mean(y3))/n
  
  
  
}
v_m=sum((ym_avg-pop_mu)^2)/iteration  ######### Variance of Azeem et.al 2021

v_p=sum((yp_avg-pop_mu)^2)/iteration  ######## Variance of the proposed estimator
v_m
v_p
